# Supplementary material for: The Impact of Infant Feeding Regimen on Cow’s Milk Protein Allergy, Atopic Dermatitis and Growth in High-Risk Infants during the First 6 Months of Life: The Allergy Reduction Trial
Source: Nutrients. 2023 Jun 3;15(11):2622. doi: 10.3390/nu15112622 (PMC10255921; doi:10.3390/nu15112622)
Supplement: Supplementary file 1 [file nutrients-15-02622-s001.zip]

Archive with 1 entries (1 files):
- nutrients-2394917-supplementary.pdf
